# Supplementary material for: Elucidating physiological and biochemical alterations in giant duckweed (Spirodela polyrhiza L. Schleiden) under diethyl phthalate stress: insights into antioxidant defence system
Source: PeerJ. 2020 Jan 9;8:e8267. doi: 10.7717/peerj.8267 (PMC6955107; doi:10.7717/peerj.8267)
Supplement: Dataset S1 [file peerj-08-8267-s001.xlsx]

## Sheet: DEP accumulation
		DEP accumulation (mg/kgfw)
conc (ppm)				MEAN	SD	SE
control		ND						ND=not detected
		ND
		ND
10		66.7726		67.0133	0.240809	0.139031
		67.2542
		67.013
20		82.0038		81.0472	0.95658	0.552281
		80.0907
		81.0472
40		112.362		112.861	0.499501	0.288387
		113.361
		112.861
80		79.0892		79.5458	0.456663	0.263654
		80.0025
		79.5458
100		93.4345		93.0078	0.426718	0.246366
		92.5811
		93.0078
200		90.0366		91.2519	2.40706	1.38972
		89.6947
		94.0243
400		93.3306		91.7418	1.58875	0.917268
		90.1531
		91.7418
