# Supplementary material for: Elucidating physiological and biochemical alterations in giant duckweed (Spirodela polyrhiza L. Schleiden) under diethyl phthalate stress: insights into antioxidant defence system
Source: PeerJ. 2020 Jan 9;8:e8267. doi: 10.7717/peerj.8267 (PMC6955107; doi:10.7717/peerj.8267)
Supplement: Dataset S3 [file peerj-08-8267-s003.xlsx]

## Sheet: Fresh weight (%age)
		Fresh weight (%age)
conc (ppm)				MEAN	SD	SE
0		1.6		0.8	0.72111	0.416333
		0.6
		0.2
10		5.8		6.6	0.72111	0.416333
		7.2
		6.8
20		8.8		12.4	3.1749	1.83303
		13.6
		14.8
40		19.8		18.4667	1.17189	0.676593
		17.6
		18
80		21.6		23.4	2.16333	1.249
		22.8
		25.8
100		41.8		44.4	3.2187	1.85831
		48
		43.4
200		47.4		49.7333	2.13854	1.23468
		50.2
		51.6
400		55.8		54.6	1.31149	0.757188
		54.8
		53.2				0

## Sheet: dry weightfresh weight
		DW/FW
conc (ppm)		MEAN	SD	SE
0	0.315	0.343333	0.0246644	0.01424
	0.36
	0.355
10	0.305	0.3075	0.00353553	0.00204124
	0.31
	0.275
	0
20	0.295	0.2	0.173277	0.100042
	0.305
	0.265
	0
40	0.265	0.183333	0.159086	0.0918483
	0.285
	0.26
	0
80	0.21	0.151667	0.132508	0.0765034
	0.245
	0.22
	0
100	0.11	0.0683333	0.0596518	0.03444
	0.095
	0.115
	0
200	0.048	0.0298333	0.02604	0.0150342
	0.0415
	0.0355
	0
400	0.0465	0.0301667	0.026155	0.0151006
	0.044
	0.0455
