# Supplementary material for: Elucidating physiological and biochemical alterations in giant duckweed (Spirodela polyrhiza L. Schleiden) under diethyl phthalate stress: insights into antioxidant defence system
Source: PeerJ. 2020 Jan 9;8:e8267. doi: 10.7717/peerj.8267 (PMC6955107; doi:10.7717/peerj.8267)
Supplement: Dataset S4 [file peerj-08-8267-s004.xlsx]

## Sheet: chl a
	chlorophyll results
	DEP	chla
conc (ppm)		mean	stndrddev	std error
0	9.80579	9.65129	0.252821	0.145966
	9.78856
	9.35953
	0
10	9.92666	9.65817	0.241294	0.139311
	9.45945
	9.58839
	0
20	8.88451	8.58715	0.30699	0.177241
	8.27136
	8.60557
	0
40	4.86114	4.81676	0.0530262	0.0306147
	4.83111
	4.75804
	0
80	7.74699	7.72332	0.20643	0.119182
	7.50608
	7.9169
	0
100	6.62618	6.63894	0.120189	0.0693912
	6.765
	6.52564
	0
200	6.29758	6.18882	0.30563	0.176455
	6.4252
	5.84369
400	5.41657	5.52126	0.108437	0.062606
	5.51411
	5.63309
																						carotenoids
																						control	4.28767		0.0536937
																						10 ppm	4.41979		0.0750898
																						20 ppm	3.97643		0.159605
																						40 ppm	3.11519		0.011833
																						80 ppm	2.9762		0.0965024
																						100 ppm	2.43198		0.0442486
																						200 ppm	2.48828		0.0608903
																						400 ppm	2.34215		0.182743

## Sheet: chl b
conc (ppm)	chlb	MEAN	SD	SE
0	16.9588	15.3434	1.9516	1.12676
	13.175
	15.8964
	0
10	17.0676	17.1812	0.10036	0.0579426
	17.2179
	17.258
	0
20	17.5612	13.3694	3.65086	2.10783
	10.8859
	11.661
	0
40	13.8515	13.919	0.166463	0.0961075
	13.7968
	14.1086
	0
80	14.2121	14.586	1.72755	0.997403
	16.4698
	13.076
	0
100	11.7551	11.3706	0.344359	0.198816
	11.0905
	11.2663
	0
200	7.9326	7.41035	0.462395	0.266964
	7.05304
	7.24542
400	5.6063	5.61154	0.920191	0.531273
	6.53434
	4.69398
	4.69398

## Sheet: total chl
conc (ppm)	total chl	mean	SD	SE
0	26.7646	24.9947	1.91396	1.10503
	22.9635
	25.2559
	0
10	26.9943	26.8394	0.158593	0.0915636
	26.6773
	26.8464
	0
20	26.4457	21.9565	3.92712	2.26733
	19.1573
	20.2666
	0
40	18.7126	18.7357	0.121	0.0698592
	18.6279
	18.8666
	0
80	21.9591	22.3093	1.52205	0.878757
	23.9759
	20.9929
	0
100	18.3813	18.0096	0.323459	0.186749
	17.8555
	17.792
	0
200	14.2302	13.5992	0.580068	0.334903
	13.4782
	13.0891
400	11.0229	11.1328	0.865939	0.49995
	12.0484
	10.3271
	4.69398

## Sheet: carotenoids
conc (ppm)	carotenoids	MEAN	SD	SE
0	4.22939	4.28767	0.0930003	0.0536937
	4.39493
	4.23871
	0
10	4.47881	4.41979	0.130059	0.0750898
	4.50987
	4.27068
	0
20	4.0178	3.97643	0.276444	0.159605
	4.22986
	3.68163
	0
40	3.13805	3.11519	0.0204953	0.011833
	3.10907
	3.09846
	0
80	3.16856	2.9762	0.167147	0.0965024
	2.89371
	2.86634
	0
100	2.48344	2.43198	0.0766408	0.0442486
	2.3439
	2.46861
	0
200	2.37444	2.48828	0.105465	0.0608903
	2.58266
	2.50775
400	2.43736	2.34215	0.31652	0.182743
	2.60013
	1.98895
	4.69398

## Sheet: anthocyanin
conc (ppm)	anthocyanin	mean	std dev	sd error
0	0.2475	0.315333	0.0590769	0.0341081
	0.343
	0.3555
10	0.299	0.319167	0.0187239	0.0108102
	0.3225
	0.336
20	0.3005	0.345667	0.109476	0.0632062
	0.4705
	0.266
40	0.374	0.345	0.0266786	0.0154029
	0.3395
	0.3215
80	0.4495	0.381	0.0838436	0.0484071
	0.406
	0.2875
100	0.4485	0.422	0.155453	0.089751
	0.5625
	0.255
200	0.4225	0.432667	0.00880814	0.00508538
	0.438
	0.4375
	0
400	0.3175	0.408167	0.0789784	0.0455982
	0.445
	0.462
